# Supplementary material for: Lead induced structural and functional damage and microbiota dysbiosis in the intestine of crucian carp (Carassius auratus)
Source: Front Microbiol. 2023 Sep 4;14:1239323. doi: 10.3389/fmicb.2023.1239323 (PMC10507410; doi:10.3389/fmicb.2023.1239323)
Supplement: Supplementary file 2 [file Table_1.xls]

## Sheet: Table S1
Table S1. KEGG function predicts the relative abundance of level 2 categorys
CategoryL2	J 0 h	J 6 h	J 48 h	J 96 h
Amino Acid Metabolism	0.0903197	0.0918992	0.112481	0.107326
Biosynthesis of Other Secondary Metabolites	0.00790538	0.0082501	0.0114627	0.0101316
Cancers	0.00103247	0.00113597	0.0012788	0.00115459
Carbohydrate Metabolism	0.098844	0.0967463	0.107109	0.109268
Cardiovascular Diseases	6.14827e-05	6.7019e-05	5.05828e-05	7.21094e-05
Cell Communication	0	0	0	0
Cell Growth and Death	0.00548637	0.00566769	0.00508908	0.00519405
Cell Motility	0.0259976	0.0247982	0.0159081	0.0209706
Cellular Processes and Signaling	0.0362856	0.035597	0.0404882	0.0359518
Circulatory System	0.00019806	0.000225894	0.000197259	0.000254458
Digestive System	0.000395912	0.000505341	0.000938784	0.000454623
Endocrine System	0.00247521	0.00286657	0.00286457	0.00297373
Energy Metabolism	0.0645098	0.0703819	0.0602143	0.059284
Environmental Adaptation	0.00151717	0.00140808	0.00121072	0.0012433
Enzyme Families	0.0210757	0.0211398	0.0185458	0.0186419
Excretory System	0.000267702	0.000279656	0.000346781	0.000324777
Folding, Sorting and Degradation	0.0253099	0.0258581	0.0245215	0.0234768
Genetic Information Processing	0.0284423	0.0292291	0.0259727	0.0248981
Glycan Biosynthesis and Metabolism	0.0167167	0.0162823	0.0202399	0.0176409
Immune System	0.000582608	0.00056602	0.000573601	0.00054718
Immune System Diseases	0.000568622	0.000502092	0.000519608	0.000562285
Infectious Diseases	0.00481068	0.00481767	0.00363399	0.0036407
Lipid Metabolism	0.0288632	0.0296929	0.0379345	0.0365257
Membrane Transport	0.12005	0.114816	0.0848371	0.109839
Metabolic Diseases	0.00108542	0.00114241	0.00087087	0.0009189
Metabolism	0.0254635	0.0256432	0.0283344	0.0268579
Metabolism of Cofactors and Vitamins	0.0434865	0.0457573	0.0429423	0.0413726
Metabolism of Other Amino Acids	0.0161135	0.01673	0.0189321	0.018283
Metabolism of Terpenoids and Polyketides	0.0162409	0.0177006	0.0199524	0.0202818
Nervous System	0.000728177	0.000766762	0.000732845	0.000811129
Neurodegenerative Diseases	0.00226529	0.0023377	0.00309099	0.002718
Nucleotide Metabolism	0.0413887	0.0400872	0.0365366	0.0360479
Poorly Characterized	0.049392	0.0493461	0.0561576	0.049984
Replication and Repair	0.090853	0.0880589	0.0869242	0.0802215
Sensory System	0	0	0	0
Signal Transduction	0.0192252	0.0195243	0.0165922	0.0178422
Signaling Molecules and Interaction	0.00195588	0.00182974	0.00244934	0.00200203
Transcription	0.0618093	0.0595449	0.0491269	0.0489158
Translation	0.0618093	0.0595449	0.0491269	0.0489158
Transport and Catabolism	0.00230179	0.00230867	0.00444988	0.00355367
Xenobiotics Biodegradation and Metabolism	0.0217581	0.0237087	0.0334216	0.0361381

## Sheet: Table S2
Table S2. KEGG function predicts the relative abundance of level 3 categorys
CategoryL3	J0h	J6h	J48h	J96h
1,1,1-Trichloro-2,2-bis(4-chlorophenyl)ethane (DDT) degradation	2.04297e-06	3.26228e-06	1.89952e-05	3.66484e-05
ABC transporters	0.0316302	0.0311998	0.0251689	0.03015
Adherens junction	0	0	0	0
Adipocytokine signaling pathway	0.000473668	0.000563762	0.000637349	0.000650054
African trypanosomiasis	7.30361e-05	8.54648e-05	0.000224815	0.000150952
Alanine, aspartate and glutamate metabolism	0.0085978	0.00859202	0.0091683	0.00899801
Aldosterone-regulated sodium reabsorption	1.20175e-07	3.3982e-07	0	6.28618e-08
Alzheimer's disease	0.000867991	0.000881902	0.000754022	0.000912858
Amino acid metabolism	0.00235049	0.00234806	0.00217156	0.0021598
Amino acid related enzymes	0.0148444	0.0142122	0.0140878	0.0134139
Amino sugar and nucleotide sugar metabolism	0.0113721	0.0107867	0.00994187	0.0105729
Aminoacyl-tRNA biosynthesis	0.0128302	0.0121775	0.00985102	0.0103671
Aminobenzoate degradation	0.00181602	0.00247403	0.00339569	0.00404541
Amoebiasis	7.88345e-05	0.000100587	7.24072e-05	0.000104874
Amyotrophic lateral sclerosis (ALS)	0.000217636	0.000234884	0.000767061	0.000459457
Antigen processing and presentation	0.000288299	0.000278551	0.000270974	0.000239021
Apoptosis	6.35423e-05	7.01389e-05	5.99423e-05	7.9604e-05
Arachidonic acid metabolism	0.000445307	0.000575248	0.00066764	0.000542979
Arginine and proline metabolism	0.0109957	0.0115907	0.0124376	0.0120741
Arrhythmogenic right ventricular cardiomyopathy (ARVC)	0	0	0	0
Ascorbate and aldarate metabolism	0.00136903	0.00142065	0.00225449	0.00207035
Atrazine degradation	0.000394082	0.000609672	0.000937316	0.000936976
Bacterial chemotaxis	0.00501861	0.00411115	0.00346934	0.00378885
Bacterial invasion of epithelial cells	3.52111e-05	5.36237e-05	2.06543e-05	1.52964e-05
Bacterial motility proteins	0.0134395	0.0123464	0.00898639	0.0103319
Bacterial secretion system	0.00653912	0.00645632	0.00611003	0.00594746
Bacterial toxins	0.00115154	0.000990305	0.000952014	0.000956128
Basal transcription factors	3.39493e-06	1.66852e-05	3.70119e-05	6.04311e-05
Base excision repair	0.00426364	0.00430213	0.00534282	0.00481626
Benzoate degradation	0.00279241	0.00346196	0.0057726	0.00615339
Betalain biosynthesis	1.06655e-05	8.59746e-06	4.16916e-06	2.76592e-06
Bile secretion	2.94127e-05	2.12388e-05	1.23798e-05	5.57375e-06
Biosynthesis and biodegradation of secondary metabolites	0.000501338	0.000584321	0.00105907	0.000830237
Biosynthesis of 12-, 14- and 16-membered macrolides	1.86271e-05	2.4637e-05	3.93517e-06	5.46898e-06
Biosynthesis of ansamycins	0.00091537	0.000790354	0.000922384	0.000978737
Biosynthesis of siderophore group nonribosomal peptides	0.000258826	0.000337646	0.00057645	0.000474963
Biosynthesis of type II polyketide backbone	0	0	0	0
Biosynthesis of type II polyketide products	0	2.71856e-07	9.57205e-07	0
Biosynthesis of unsaturated fatty acids	0.00163834	0.0018928	0.00213818	0.00236597
Biosynthesis of vancomycin group antibiotics	0.000474269	0.000491041	0.000383073	0.000413568
Biotin metabolism	0.00135951	0.00145348	0.0017954	0.00145716
Bisphenol degradation	0.000584169	0.000690923	0.00086342	0.00148274
Bladder cancer	4.43144e-05	4.32591e-05	6.19205e-05	8.80694e-05
Butanoate metabolism	0.00795718	0.00811104	0.00941255	0.0104847
Butirosin and neomycin biosynthesis	0.000424036	0.000473574	0.000758489	0.000620404
C5-Branched dibasic acid metabolism	0.00246532	0.00246985	0.00225983	0.00243753
CAM ligands	0	0	0	0
Caffeine metabolism	9.61397e-07	8.01976e-06	4.30742e-05	6.02425e-05
Calcium signaling pathway	3.69236e-05	7.13623e-05	1.31669e-05	1.48144e-05
Caprolactam degradation	0.000806762	0.00113143	0.00174124	0.00209881
Carbohydrate digestion and absorption	0.000101968	0.000142249	0.000439953	0.000138464
Carbohydrate metabolism	0.00122206	0.0013479	0.0011827	0.00117248
Carbon fixation in photosynthetic organisms	0.00635579	0.00634754	0.00582061	0.00579762
Carbon fixation pathways in prokaryotes	0.00985326	0.00965576	0.0104746	0.0102721
Cardiac muscle contraction	0.00017912	0.0002113	0.00018691	0.000250106
Carotenoid biosynthesis	0.000610757	0.000997067	0.000586277	0.000529548
Cell cycle	0	0	0	0
Cell cycle - Caulobacter	0.00505127	0.00508205	0.00467526	0.00462562
Cell cycle - yeast	0	0	0	0
Cell division	0.000597388	0.000622415	0.000681019	0.000655334
Cell motility and secretion	0.00231372	0.00238819	0.00190148	0.00188923
Cellular antigens	0.000527326	0.000586632	0.000930765	0.000669813
Chagas disease (American trypanosomiasis)	7.31262e-05	8.18627e-05	0.000217817	0.000147369
Chaperones and folding catalysts	0.00968295	0.00983359	0.00901206	0.00881601
Chloroalkane and chloroalkene degradation	0.00238589	0.00245439	0.00279263	0.00326565
Chlorocyclohexane and chlorobenzene degradation	0.000368666	0.000603351	0.000663811	0.0010698
Cholinergic synapse	0	0	0	0
Chromosome	0.0147854	0.0142979	0.0131574	0.0125849
Chronic myeloid leukemia	0	0	0	0
Circadian rhythm - plant	1.27385e-05	4.61136e-05	6.47496e-05	8.21184e-05
Citrate cycle (TCA cycle)	0.00683036	0.00666758	0.00815783	0.00793802
Clavulanic acid biosynthesis	0	0	0	0
Colorectal cancer	4.77694e-05	5.88229e-05	4.24361e-05	6.29246e-05
Complement and coagulation cascades	0	0	0	0
Cyanoamino acid metabolism	0.0022342	0.00225372	0.00282248	0.00243221
Cysteine and methionine metabolism	0.00856472	0.00840631	0.0090275	0.00804746
Cytochrome P450	6.6096e-07	3.33024e-06	6.84933e-06	2.12054e-05
Cytokine receptors	0	0	0	0
Cytokine-cytokine receptor interaction	0	0	0	0
Cytoskeleton proteins	0.00290672	0.00278034	0.00212663	0.00231675
Cytosolic DNA-sensing pathway	0	0	0	0
D-Alanine metabolism	0.000882412	0.000865047	0.000832109	0.000878095
D-Arginine and D-ornithine metabolism	4.60569e-05	6.92554e-05	4.1883e-05	7.20815e-05
D-Glutamine and D-glutamate metabolism	0.00122572	0.00121843	0.00124679	0.00115517
DNA repair and recombination proteins	0.0283262	0.0275831	0.0278457	0.0262548
DNA replication	0.00739356	0.00689401	0.00680247	0.00645029
DNA replication proteins	0.0133069	0.0123158	0.0117295	0.0110449
Dilated cardiomyopathy (DCM)	0	0	0	0
Dioxin degradation	0.000576538	0.000552922	0.000635435	0.000701978
Drug metabolism - cytochrome P450	0.00107953	0.00152202	0.00139178	0.0016869
Drug metabolism - other enzymes	0.00291168	0.00248653	0.00309862	0.00270324
ECM-receptor interaction	0	0	0	0
Electron transfer carriers	0.000293166	0.00030312	0.00015311	0.00025524
Endocrine and other factor-regulated calcium reabsorption	9.01309e-08	3.3982e-07	0	2.09539e-08
Endocytosis	4.50655e-07	1.46123e-06	1.06356e-06	1.11894e-05
Energy metabolism	0.00843028	0.00787796	0.00925217	0.00885586
Epithelial cell signaling in Helicobacter pylori infection	0.000562567	0.00050256	0.000428253	0.000484099
ErbB signaling pathway	0	0	0	0
Ether lipid metabolism	5.6482e-05	7.23478e-05	0.000238918	0.000160612
Ethylbenzene degradation	0.000586782	0.000658844	0.00114831	0.00111875
Fat digestion and absorption	0	0	0	0
Fatty acid biosynthesis	0.00416901	0.00452879	0.00600899	0.00514765
Fatty acid elongation in mitochondria	7.51091e-07	6.79641e-08	6.38136e-08	3.14309e-07
Fatty acid metabolism	0.00406983	0.00490055	0.00661999	0.00771832
Fc epsilon RI signaling pathway	0	0	0	0
Fc gamma R-mediated phagocytosis	4.50655e-07	1.46123e-06	1.06356e-06	1.11894e-05
Flagellar assembly	0.00512523	0.00402334	0.00327313	0.00384324
Flavone and flavonol biosynthesis	4.23615e-05	2.29039e-05	2.90352e-05	4.02735e-05
Flavonoid biosynthesis	0.000204687	0.000285279	0.000265848	0.000189256
Fluorobenzoate degradation	0.000182155	0.000327315	0.000352124	0.000471149
Focal adhesion	0	0	0	0
Folate biosynthesis	0.00403898	0.00427178	0.00476254	0.00414127
Fructose and mannose metabolism	0.00817172	0.00736425	0.00618941	0.00687381
Function unknown	0.014952	0.0146995	0.0173565	0.0152358
G protein-coupled receptors	0	0	0	0
GTP-binding proteins	0	0	0	0
Galactose metabolism	0.00438003	0.00378917	0.00432716	0.00430746
Gastric acid secretion	9.01309e-08	3.3982e-07	0	2.09539e-08
General function prediction only	0.0345407	0.0349493	0.0384387	0.0349832
Geraniol degradation	0.00116548	0.00166451	0.00234558	0.00305546
Germination	7.33365e-05	7.3809e-05	2.42066e-05	3.63341e-05
Glioma	0	0	0	0
Glutamatergic synapse	0.000752203	0.000805544	0.000760063	0.000799497
Glutathione metabolism	0.00312036	0.00382138	0.00368352	0.00348487
Glycan bindng proteins	0	0	6.38136e-08	4.19079e-07
Glycan biosynthesis and metabolism	0.000540125	0.000552616	0.000345827	0.000403929
Glycerolipid metabolism	0.00415762	0.00389669	0.00377741	0.00393058
Glycerophospholipid metabolism	0.00565286	0.00522987	0.00478317	0.00495047
Glycine, serine and threonine metabolism	0.00743244	0.00767512	0.00970839	0.00923033
Glycolysis / Gluconeogenesis	0.0124869	0.0122735	0.0123138	0.012802
Glycosaminoglycan biosynthesis - chondroitin sulfate	0	0	0	0
Glycosaminoglycan degradation	0.000284063	0.000177964	0.000383754	0.000362105
Glycosphingolipid biosynthesis - ganglio series	0.000205138	0.000135758	0.00032998	0.000288536
Glycosphingolipid biosynthesis - globo series	0.000428452	0.000252521	0.000562773	0.000482443
Glycosphingolipid biosynthesis - lacto and neolacto series	2.10305e-07	2.37874e-07	3.21195e-06	4.60986e-07
Glycosylphosphatidylinositol(GPI)-anchor biosynthesis	2.16314e-06	6.0488e-06	5.95594e-07	1.13151e-06
Glycosyltransferases	0.00306169	0.00341452	0.00314421	0.00299526
Glyoxylate and dicarboxylate metabolism	0.00532791	0.00588226	0.00704362	0.00721651
GnRH signaling pathway	4.50655e-07	1.46123e-06	1.06356e-06	1.11894e-05
Hedgehog signaling pathway	0	0	0	0
Hematopoietic cell lineage	1.50218e-07	6.11677e-07	1.48898e-07	8.80065e-07
Hepatitis C	0	0	0	0
Histidine metabolism	0.00529219	0.00554611	0.00706819	0.00658863
Homologous recombination	0.00936746	0.00891866	0.00851685	0.00807089
Huntington's disease	0.000781886	0.000842687	0.000984559	0.000923754
Hypertrophic cardiomyopathy (HCM)	4.86707e-06	4.9274e-06	4.2117e-06	1.25724e-06
Indole alkaloid biosynthesis	1.05153e-05	7.84985e-06	3.93517e-06	1.8649e-06
Influenza A	4.77694e-05	5.88229e-05	4.24361e-05	6.29246e-05
Inorganic ion transport and metabolism	0.00243807	0.00244966	0.00350698	0.0032355
Inositol phosphate metabolism	0.00130014	0.00139989	0.00199596	0.00212831
Insulin signaling pathway	0.000670093	0.000803438	0.000642922	0.000574913
Ion channels	0.000292174	0.000273318	0.000509105	0.000358606
Isoflavonoid biosynthesis	3.00436e-08	7.81587e-07	1.97822e-06	4.60986e-07
Isoquinoline alkaloid biosynthesis	0.000636144	0.00062024	0.000883968	0.000829734
Leishmaniasis	0	0	0	0
Leukocyte transendothelial migration	0	0	0	0
Limonene and pinene degradation	0.00183011	0.0023624	0.00360124	0.00444745
Linoleic acid metabolism	0.000419469	0.000403537	0.00056524	0.000733932
Lipid biosynthesis proteins	0.00584181	0.00646094	0.007893	0.007583
Lipid metabolism	0.00117459	0.00124629	0.00112472	0.000982739
Lipoic acid metabolism	0.00077768	0.000901748	0.000773868	0.000784788
Lipopolysaccharide biosynthesis	0.00268233	0.0026053	0.00324361	0.00267684
Lipopolysaccharide biosynthesis proteins	0.00337621	0.00325752	0.00435762	0.00349537
Long-term depression	0	0	0	0
Long-term potentiation	0	0	0	0
Lysine biosynthesis	0.00595793	0.00570946	0.00609729	0.00564027
Lysine degradation	0.00241494	0.00312611	0.00512753	0.00523113
Lysosome	0.000551391	0.000369147	0.00102495	0.000852364
MAPK signaling pathway	0	0	0	0
MAPK signaling pathway - yeast	0.000350429	0.000340296	0.000318302	0.00030511
Measles	0	0	0	0
Meiosis - yeast	0.000255401	0.000423824	0.000182932	0.000388989
Melanogenesis	0	1.35928e-07	8.50849e-08	8.38157e-08
Membrane and intracellular structural molecules	0.0052202	0.00542245	0.00721235	0.00582641
Metabolism of cofactors and vitamins	0.00160472	0.0017149	0.00159438	0.00170041
Metabolism of xenobiotics by cytochrome P450	0.00104215	0.00145358	0.0013155	0.00153546
Methane metabolism	0.0108171	0.0106328	0.0105131	0.0114518
Mineral absorption	0.000196696	0.000309882	0.000113992	0.000161387
Mismatch repair	0.00797638	0.00757504	0.00751284	0.00701766
N-Glycan biosynthesis	0.000295629	0.000373327	0.000418235	0.000307289
NOD-like receptor signaling pathway	0.000312214	0.0002916	0.000277015	0.00024273
Naphthalene degradation	0.00189642	0.00199172	0.00251085	0.00302577
Neuroactive ligand-receptor interaction	0	0	0	0
Neurotrophin signaling pathway	0	0	0	0
Nicotinate and nicotinamide metabolism	0.00428182	0.00427987	0.00432233	0.00398764
Nitrogen metabolism	0.00633509	0.00635077	0.00725359	0.0069306
Nitrotoluene degradation	0.000862763	0.000747775	0.000740217	0.000946258
Non-homologous end-joining	0.000103891	0.000200392	0.000666597	0.000548574
Notch signaling pathway	0	0	0	0
Novobiocin biosynthesis	0.00129656	0.00126814	0.00149617	0.00140255
Nucleotide excision repair	0.00378283	0.00364128	0.00352383	0.0035678
Nucleotide metabolism	0.000394533	0.000294624	0.000272229	0.000333021
Olfactory transduction	0	0	0	0
One carbon pool by folate	0.00559536	0.00541619	0.00516731	0.00520787
Oocyte meiosis	0	0	0	0
Other glycan degradation	0.00123047	0.00079535	0.00158896	0.00151547
Other ion-coupled transporters	0.0110325	0.0104385	0.012994	0.011158
Other transporters	0.00253857	0.00244494	0.00308579	0.00242745
Other types of O-glycan biosynthesis	0	0	0	0
Others	0.0109062	0.011344	0.012552	0.0115924
Oxidative phosphorylation	0.0119912	0.0134383	0.0133674	0.0126943
PPAR signaling pathway	0.00108797	0.00133165	0.00131314	0.00162121
Pancreatic cancer	0	0	0	0
Pancreatic secretion	9.01309e-08	3.3982e-07	0	2.09539e-08
Pantothenate and CoA biosynthesis	0.00524331	0.00534724	0.0054232	0.00522765
Parkinson's disease	0.000229263	0.000269851	0.000229559	0.000313282
Pathogenic Escherichia coli infection	0	0	0	0
Pathways in cancer	0.000470694	0.000541606	0.000578917	0.000508971
Penicillin and cephalosporin biosynthesis	0.000312814	0.000397658	0.000704992	0.000505891
Pentose and glucuronate interconversions	0.00417018	0.00374907	0.00528075	0.00481167
Pentose phosphate pathway	0.00835324	0.0080617	0.00828544	0.00822377
Peptidases	0.0176317	0.0172566	0.0160815	0.0152471
Peptidoglycan biosynthesis	0.0061292	0.00614857	0.00623485	0.00582014
Peroxisome	0.00189068	0.00215317	0.00316294	0.00274861
Pertussis	0.000256873	0.000304989	0.000533929	0.000325645
Phagosome	0	0	0	0
Phenylalanine metabolism	0.00208593	0.00254118	0.00386847	0.00417145
Phenylalanine, tyrosine and tryptophan biosynthesis	0.00625418	0.00638608	0.00676184	0.00655043
Phenylpropanoid biosynthesis	0.00103374	0.00101382	0.0015578	0.00112401
Phosphatidylinositol signaling system	0.00103582	0.00108291	0.000856251	0.000937793
Phosphonate and phosphinate metabolism	0.000554365	0.000497599	0.00078378	0.000632704
Phosphotransferase system (PTS)	0.00591604	0.00411427	0.0022887	0.00277736
Photosynthesis	0.00721597	0.00918817	0.00422527	0.00436125
Photosynthesis - antenna proteins	0.000905065	0.00157626	0.000269719	0.000335556
Photosynthesis proteins	0.00828183	0.0109808	0.00463185	0.00488537
Phototransduction	0	0	0	0
Phototransduction - fly	0	0	0	0
Plant-pathogen interaction	0.00151687	0.00131562	0.00116654	0.00113049
Polycyclic aromatic hydrocarbon degradation	0.00105495	0.00133801	0.00149047	0.00202932
Polyketide sugar unit biosynthesis	0.00161022	0.001636	0.00166707	0.00154309
Pores ion channels	0.00408969	0.00453021	0.00699515	0.00472004
Porphyrin and chlorophyll metabolism	0.0105392	0.0117111	0.00784621	0.00843385
Prenyltransferases	0.00303786	0.00347358	0.00307407	0.00307369
Primary bile acid biosynthesis	0.000126153	0.000114859	0.000228857	0.000228859
Primary immunodeficiency	0.000548657	0.000484278	0.00049981	0.000557312
Prion diseases	6.47741e-05	5.73617e-05	0.000185421	0.000113885
Progesterone-mediated oocyte maturation	0.000288299	0.000278551	0.000270974	0.000239021
Propanoate metabolism	0.00657586	0.00713321	0.00854263	0.00953167
Prostate cancer	0.000295059	0.000280012	0.000271591	0.000240153
Proteasome	0.000300436	0.000332616	0.000407301	0.000458116
Protein digestion and absorption	6.89802e-05	6.94593e-05	0.000328576	0.000162142
Protein export	0.00593212	0.00578758	0.00531617	0.00539182
Protein folding and associated processing	0.00724151	0.00787636	0.00802946	0.0077987
Protein kinases	0.00357799	0.00395259	0.00302211	0.00326031
Protein processing in endoplasmic reticulum	0.00056452	0.000644368	0.000777399	0.000678404
Proximal tubule bicarbonate reclamation	0.000265676	0.000286774	0.00033868	0.000312255
Purine metabolism	0.0224372	0.0219239	0.0205665	0.0205582
Pyrimidine metabolism	0.0185483	0.0172974	0.0155953	0.0155723
Pyruvate metabolism	0.0113222	0.0113899	0.0120026	0.0124738
RIG-I-like receptor signaling pathway	9.94445e-06	1.78406e-05	4.78815e-05	7.08033e-05
RNA degradation	0.0049992	0.00511481	0.00483505	0.00446947
RNA polymerase	0.00199373	0.00190218	0.0013835	0.00148014
RNA transport	0.00126841	0.00116423	0.00109728	0.000948438
Regulation of actin cytoskeleton	0	0	0	0
Renal cell carcinoma	0.000134626	0.000204232	0.000265507	0.000207025
Renin-angiotensin system	9.10322e-06	1.18937e-05	1.01889e-05	5.11276e-06
Replication, recombination and repair proteins	0.00867354	0.00925066	0.00672591	0.00715566
Restriction enzyme	0.00196672	0.00173421	0.00118098	0.0012973
Retinol metabolism	0.000574495	0.000720725	0.000989409	0.00102815
Rheumatoid arthritis	0	0	0	0
Riboflavin metabolism	0.00251655	0.00270154	0.00267409	0.00264895
Ribosome	0.0256781	0.0241704	0.0203215	0.02069
Ribosome Biogenesis	0.0146435	0.0136417	0.0116957	0.0119142
Ribosome biogenesis in eukaryotes	0.000597478	0.000584593	0.000505191	0.000559994
Salivary secretion	9.01309e-08	3.3982e-07	0	2.09539e-08
Secondary bile acid biosynthesis	0.000107256	7.23478e-05	0.000162129	8.60787e-05
Secretion system	0.0154026	0.0149915	0.0126332	0.0125945
Selenocompound metabolism	0.00385941	0.00371621	0.00399499	0.00370874
Sesquiterpenoid biosynthesis	0	0	0	0
Shigellosis	6.00873e-08	0	2.25475e-06	4.19079e-08
Signal transduction mechanisms	0.00464087	0.00486817	0.00389021	0.00422574
Small cell lung cancer	4.77694e-05	5.88229e-05	4.24361e-05	6.29246e-05
Sphingolipid metabolism	0.0008195	0.000662514	0.000874268	0.00101195
Spliceosome	1.20175e-07	3.05838e-07	0	0
Sporulation	0.00328855	0.00233283	0.000918959	0.00134333
Staphylococcus aureus infection	0.000274719	0.000205286	0.000118651	0.000140748
Starch and sucrose metabolism	0.0072723	0.00703371	0.00725433	0.0068476
Steroid biosynthesis	0.000119093	0.000196654	0.00017938	0.000140182
Steroid hormone biosynthesis	0.000152231	0.000238486	0.000327087	0.000365625
Stilbenoid, diarylheptanoid and gingerol biosynthesis	0.00016494	0.000277361	0.000202353	0.000409524
Streptomycin biosynthesis	0.00263338	0.00281426	0.0029581	0.0029781
Styrene degradation	0.000439388	0.000624318	0.000956907	0.00104057
Sulfur metabolism	0.00269711	0.00289418	0.00320025	0.0029535
Sulfur relay system	0.00349284	0.00367808	0.00359424	0.00348208
Synthesis and degradation of ketone bodies	0.000844286	0.00103598	0.00186072	0.00187163
Systemic lupus erythematosus	1.23179e-06	2.00494e-06	2.46746e-06	5.02894e-07
TGF-beta signaling pathway	0	0	0	0
Taurine and hypotaurine metabolism	0.00146697	0.0014198	0.00122216	0.00135976
Terpenoid backbone biosynthesis	0.00463712	0.00489756	0.00459813	0.0048637
Tetracycline biosynthesis	0.00141403	0.00150812	0.00149279	0.00131846
Thiamine metabolism	0.00443781	0.00428898	0.00398184	0.00389816
Tight junction	0	0	0	0
Toluene degradation	0.00112757	0.0014093	0.0019401	0.00191284
Toxoplasmosis	4.77694e-05	5.88229e-05	4.24361e-05	6.29246e-05
Transcription factors	0.0139859	0.0125939	0.0139861	0.0138498
Transcription machinery	0.00828318	0.00802489	0.00834619	0.00791711
Transcription related proteins	0.000109599	7.70033e-05	0.000206118	0.000101375
Translation factors	0.00542465	0.00517516	0.00475171	0.00457317
Translation proteins	0.00907655	0.00880332	0.00832506	0.00762935
Transporters	0.0607748	0.0559512	0.0468086	0.0553683
Tropane, piperidine and pyridine alkaloid biosynthesis	0.00110681	0.00119226	0.00163023	0.00163696
Tryptophan metabolism	0.00303852	0.00388191	0.00601056	0.00641452
Tuberculosis	0.00173093	0.00197018	0.0013457	0.00147947
Two-component system	0.0180581	0.0179271	0.0159839	0.0164423
Type I diabetes mellitus	0.000478235	0.000533858	0.000439421	0.000492124
Type II diabetes mellitus	0.000599791	0.000607973	0.000429423	0.00042943
Tyrosine metabolism	0.00399532	0.00424388	0.00551814	0.00553984
Ubiquinone and other terpenoid-quinone biosynthesis	0.00277444	0.00361127	0.00348812	0.00333052
Ubiquitin system	0.000116389	0.000189246	0.000263933	0.000211886
VEGF signaling pathway	0	0	0	0
Valine, leucine and isoleucine biosynthesis	0.00670697	0.00684443	0.00670896	0.00715453
Valine, leucine and isoleucine degradation	0.00449357	0.00550941	0.00839941	0.0089019
Various types of N-glycan biosynthesis	9.31353e-06	1.29132e-06	2.97797e-07	1.06865e-06
Vascular smooth muscle contraction	0	0	0	0
Vasopressin-regulated water reabsorption	0	0	0	0
Vibrio cholerae infection	4.84604e-05	2.6574e-05	2.7291e-05	9.01019e-06
Vibrio cholerae pathogenic cycle	0.00148521	0.00129179	0.000747704	0.000680206
Viral myocarditis	4.77694e-05	5.88229e-05	4.24361e-05	6.29246e-05
Vitamin B6 metabolism	0.00149933	0.00154656	0.00160657	0.00151279
Wnt signaling pathway	0	0	0	0
Xylene degradation	0.000541326	0.000490735	0.000387306	0.000554525
Zeatin biosynthesis	0.000319274	0.000320213	0.000331746	0.000310935
alpha-Linolenic acid metabolism	0.000195824	0.000260235	0.000386945	0.00045162
beta-Alanine metabolism	0.00263459	0.00320033	0.00413455	0.00473601
beta-Lactam resistance	0.000272856	0.000314776	0.000507233	0.000369397
mRNA surveillance pathway	1.80262e-07	1.25734e-06	7.65764e-07	9.76453e-06
mTOR signaling pathway	0	0	0	0
p53 signaling pathway	5.17051e-05	6.12017e-05	5.4901e-05	6.78279e-05
